# Supplementary material for: Fast and accurate sCMOS noise correction for fluorescence microscopy
Source: Nat Commun. 2020 Jan 3;11:94. doi: 10.1038/s41467-019-13841-8 (PMC6941997; doi:10.1038/s41467-019-13841-8)
Supplement: Supplementary file 11 — Supplementary Software [file 41467_2019_13841_MOESM11_ESM.zip]

Archive with 51 entries (45 files):
- ACsN/
- ACsN/ACsN_code/
- ACsN/ACsN_code/ACSN.m
- ACsN/ACsN_code/Functions/
- ACsN/ACsN_code/Functions/ACSN_core.m
- ACsN/ACsN_code/Functions/ACSN_core2.m
- ACsN/ACsN_code/Functions/ACSN_initialization.m
- ACsN/ACsN_code/Functions/ACSN_processing.m
- ACsN/ACsN_code/Functions/ACSN_processing_parallel.m
- ACsN/ACsN_code/Functions/ACSN_processing_parallel2.m
- ACsN/ACsN_code/Functions/ACSN_processing_video.m
- ACsN/ACsN_code/Functions/bm3d_thr.mexw64
- ACsN/ACsN_code/Functions/bm3d_wiener.mexw64
- ACsN/ACsN_code/Functions/cprintf.m
- ACsN/ACsN_code/Functions/Gaussian_image_filtering.m
- ACsN/ACsN_code/Functions/im2tiles.m
- ACsN/ACsN_code/Functions/loadtiff.m
- ACsN/ACsN_code/Functions/metric.m
- ACsN/ACsN_code/Functions/nrm.m
- ACsN/ACsN_code/Functions/PoolStart.m
- ACsN/ACsN_code/Functions/Quality_Map.m
- ACsN/ACsN_code/Functions/RF3D_8_mex.mexw64
- ACsN/ACsN_code/Functions/saveastiff.m
- ACsN/ACsN_code/Functions/Sparse_filtering.m
- ACsN/ACsN_code/Functions/Sparse_filtering.p
- ACsN/ACsN_code/Functions/SSIM.m
- ACsN/ACsN_code/Functions/textprogressbar.m
- ACsN/ACsN_code/Functions/tiles2im.m
- ACsN/ACsN_code/Functions/Video_filtering_t.m
- ACsN/ACsN_code/Functions/Video_filtering_t.p
- ACsN/ACsN_code/Functions/Video_filtering_xy.m
- ACsN/ACsN_code/Functions/Video_filtering_xy.p
- ACsN/ACsN_ImageJ/
- ACsN/ACsN_ImageJ/ACsN_.m
- ACsN/ACsN_ImageJ/Blow.lut
- ACsN/ACsN_matlab_app/
- ACsN/ACsN_matlab_app/ACsN.mlappinstall
- ACsN/LICENSE
- ACsN/Picture2.jpg
- ACsN/README.md
- ACsN/Test Images/
- ACsN/Test Images/cmap.mat
- ACsN/Test Images/gain.mat
- ACsN/Test Images/offset.mat
- ACsN/Test Images/Sample_code.m
- ACsN/Test Images/Settings.txt
- ACsN/Test Images/Thumbs.db
- ACsN/Test Images/TIRF_01_05ms.tif
- ACsN/Test Images/TIRF_01_10ms.tif
- ACsN/Test Images/TIRF_02_05ms.tif
- ACsN/Test Images/TIRF_02_10ms.tif
