# Supplementary material for: Fast and accurate sCMOS noise correction for fluorescence microscopy
Source: Nat Commun. 2020 Jan 3;11:94. doi: 10.1038/s41467-019-13841-8 (PMC6941997; doi:10.1038/s41467-019-13841-8)
Supplement: Supplementary file 11 — Supplementary Software [file 41467_2019_13841_MOESM11_ESM.zip › ACsN/ACsN_code/ACSN.m]

% ACsN   Automatic Correction of sCMOS-related Noise
%
% SYNOPSIS:
%   [img, Qscore,elapsedTime, sigma] = ACSN(I,NA,Lambda,PixelSize,PropertyName,PropertyValue)
%
% INPUTS:
%   I
%       Noisy image: variable name or file name (only .tif files)
%   NA
%       Numerical Aperture
%   Lambda
%       Wavelength of the emitter
%   PixelSize
%       Pixel size in the image plane in micron (Camera pixel size divided by the magnification)
%
%   Properties:
%
%       Gain
%           gain map of the Camera
%       Offset
%           map of the Camera offset
%       Video
%           'yes' | 'no' | 'auto' (default)
%       Hotspot    (hotspot removal)
%           0 | 1 (default)
%       Mode
%           'Normal' | 'Fast' (default) | 'Bright' (like Fast but adapted for bright images)
%       Window (for Bright mode)
%           64 (default)| 32-256
%
%
% OUTPUTS:
%   img
%       Denoised image
%   Qscore
%       Image quality score
%   sigma
%       estimated noise variation
%   elapsedTime
%       elapsed time for the denoising
%
%
% (C) Copyright 2019                Biagio Mandracchia
%     All rights reserved
%
% Biagio Mandracchia, February 2019

function [img, varargout] = ACSN(I,NA,Lambda,PixelSize,varargin) %#ok<INUSD>


%% ouverture
timerVal = tic;
img = zeros(size(I));
Qscore = zeros(size(I,3),1);
sigma = [];
Qmap = zeros(size(I)); %#ok<NASGU>
ACSN_initialization;

%% main theme

if strcmp(Mode,'Fast')
    ACSN_processing_parallel;
elseif strcmp(Mode,'Bright')
    ACSN_processing_parallel2;
elseif size(I,3)>1
    ACSN_processing_video;
else
    ACSN_processing;
end


%% finale

elapsedTime = toc(timerVal);
fprintf('\nElapsed time:')
disp(elapsedTime);
fprintf('Average Quality: ')
Av_qI  = mean(Qscore(:));
if Av_qI >= 0.6
    cprintf([0,0.5,0],[num2str(Av_qI) '\n\n']);
elseif abs(Av_qI - 0.5) < 0.1
    cprintf([0.75,0.5,0],[num2str(Av_qI) '\n\n']);
else
    cprintf([0.75,0,0],[num2str(Av_qI) '\n\n']);
end

out = {Qscore,elapsedTime,sigma};

for idx = 1:(nargout-1)
    varargout{idx} = out{idx}; %#ok<AGROW>
end

end
