# Supplementary material for: Fast and accurate sCMOS noise correction for fluorescence microscopy
Source: Nat Commun. 2020 Jan 3;11:94. doi: 10.1038/s41467-019-13841-8 (PMC6941997; doi:10.1038/s41467-019-13841-8)
Supplement: Supplementary file 11 — Supplementary Software [file 41467_2019_13841_MOESM11_ESM.zip › ACsN/ACsN_code/Functions/ACSN_processing_parallel2.m]

PoolStart;

disp('Processing...');

for frame = 1:size(I,3)
    
    [img(:,:,frame), sigma(frame,:),I1(:,:,frame)] = ACSN_core2(I(:,:,frame),NA,Lambda,PixelSize,Gain,Offset,Window,Hotspot,Level,Mode,SaveFileName);
    
end


if Video(1) ~= 'n'
    
    nf = 5;
    check = zeros(1,size(img,3)-nf);
    
    if Video(1) ~= 'y'
        for ii = 1:size(img,3)-nf
            check(ii) = psnr(img(:,:,ii),mean(img(:,:,ii:ii+nf),3),max(max(img(:,:,ii))));
        end
    end
    
    check = mean(check);
    %     disp(check);
    
    if check < 50 || Video(1) == 'y'
        disp('Please wait... Additional 3D denoising required')
        
        sType = 2;
        
        size_y = min(Window,size(img,1));
        size_x = min(Window,size(img,2));
        size_z = min(100,size(img,3));
        overlap = 5;
        
        Tiles = im2tiles(img,overlap,size_x,size_y,size_z);
        Sigma = im2tiles(sigma,0,size_z,1);
        parfor idx = 1:numel(Tiles)
            
            psd = mean(Sigma{idx}).*ones(8);
            
            Tiles{idx} = Video_filtering_t(Tiles{idx},psd,psd,'dct',0,1,sType,'np',0);
            
        end
        img = tiles2im(Tiles,overlap);
        clear Tiles Sigma;
        
        
        parfor i = 1:size(img,3)
            M1 = max(max(img(:,:,i)));
            M2 = min(min(img(:,:,i)));
            beta = mean(sigma(i,:)).*alpha;
            img(:,:,i) = (img(:,:,i) - M2)./(M1 -M2);
            img(:,:,i) = Video_filtering_xy(img(:,:,i),beta);
            img(:,:,i) = (img(:,:,i)).*(M1-M2)+ M2;
        end
        
    end
end


parfor i = 1:size(img,3)
    Qscore(i) = metric(I1(:,:,i),img(:,:,i));
    if QM(1)=='y'
        Qmap(:,:,i) = Quality_Map(img(:,:,i),I1(:,:,i));
    end
end


clear I1


disp('Done!');
