# Supplementary material for: Fast and accurate sCMOS noise correction for fluorescence microscopy
Source: Nat Commun. 2020 Jan 3;11:94. doi: 10.1038/s41467-019-13841-8 (PMC6941997; doi:10.1038/s41467-019-13841-8)
Supplement: Supplementary file 11 — Supplementary Software [file 41467_2019_13841_MOESM11_ESM.zip › ACsN/ACsN_code/Functions/metric.m]

function [ score ] = metric( image_noisy,image_denoised )
%     DENOISEIMGQUALITY A metric function that computes the image quality of
%     a denoised image.
%     ---------------------------------------------------------------------------------
%     Input: noisy intensity image "image_noisy" and denoised image "image_denoised"
%     Output: image quality score "score".
%     ---------------------------------------------------------------------------------
%     Code provided by Xiangfei Kong and Qingxiong Yang 
%     Permission is granted for anyone to copy, use, modify, or distribute this program 
%     and accompanying programs and documents for any purpose, provided this copyright 
%     notice is retained and prominently displayed, along with a note saying that the 
%     original programs are available from our web page. The programs and documents 
%     are distributed without any warranty, express or implied. As the programs were 
%     written for research purposes only, they have not been tested to the degree that 
%     would be advisable in any important application. All use of these programs is 
%     entirely at the user's own risk.


    img_m = image_noisy - image_denoised;    %Compute the "Method Noise Image" (MNI)

    [N] = SSIM(image_noisy,img_m);  %Compute the map of noise reduction measurement N (see Eq. 3 in the paper)

    [P] = SSIM(image_noisy,image_denoised);  %Compute the map of Structure preservation measurement P (see Eq. 4 in the paper)

    score = -corr(real(N(:)),real(P(:)),'type','Pearson'); %Compute linear correlation of N and P and normalize it as the quality score. final score ranges [-1,1]
end
