# Supplementary material for: Fast and accurate sCMOS noise correction for fluorescence microscopy
Source: Nat Commun. 2020 Jan 3;11:94. doi: 10.1038/s41467-019-13841-8 (PMC6941997; doi:10.1038/s41467-019-13841-8)
Supplement: Supplementary file 11 — Supplementary Software [file 41467_2019_13841_MOESM11_ESM.zip › ACsN/ACsN_code/Functions/nrm.m]

%    [out] = nrm(in)
%    Normalizes an n-dimensional matrix in
%

function [out] = nrm(in)

in = double(in);

in_max = in;
in_min = in ;

for i = 1:ndims(in)
    in_max = max(in_max);
    in_min = min(in_min);
end

out = (in - in_min)/(in_max- in_min);

end
