# Supplementary material for: Fast and accurate sCMOS noise correction for fluorescence microscopy
Source: Nat Commun. 2020 Jan 3;11:94. doi: 10.1038/s41467-019-13841-8 (PMC6941997; doi:10.1038/s41467-019-13841-8)
Supplement: Supplementary file 11 — Supplementary Software [file 41467_2019_13841_MOESM11_ESM.zip › ACsN/ACsN_code/Functions/Sparse_filtering.m]

%%%%%%%%%%%%%%%%%%%%%%%%%%%%%%%%%%%%%%%%%%%%%%%%%%%%%%%%%%%%%%%%%%%%%%%%%%%%%
%
% This function has been adapted from the algorithm described in:
%
%  [1] K. Dabov, A. Foi, V. Katkovnik, and K. Egiazarian, "Image Denoising 
%      by Sparse 3D Transform-Domain Collaborative Filtering," 
%      IEEE Transactions on Image Processing, vol. 16, no. 8, August, 2007.
%      preprint at http://www.cs.tut.fi/~foi/GCF-BM3D.

%
%%%%%%%%%%%%%%%%%%%%%%%%%%%%%%%%%%%%%%%%%%%%%%%%%%%%%%%%%%%%%%%%%%%%%%%%%%
%
% Copyright (c) 2006-2011 Tampere University of Technology.
% All rights reserved.
% This work should only be used for nonprofit purposes.
%
% AUTHORS:
%     Kostadin Dabov, email: dabov _at_ cs.tut.fi
%
%%%%%%%%%%%%%%%%%%%%%%%%%%%%%%%%%%%%%%%%%%%%%%%%%%%%%%%%%%%%%%%%%%%%%%%%%%
