# Supplementary material for: Fast and accurate sCMOS noise correction for fluorescence microscopy
Source: Nat Commun. 2020 Jan 3;11:94. doi: 10.1038/s41467-019-13841-8 (PMC6941997; doi:10.1038/s41467-019-13841-8)
Supplement: Supplementary file 11 — Supplementary Software [file 41467_2019_13841_MOESM11_ESM.zip › ACsN/ACsN_ImageJ/ACsN_.m]

% @matrix  data
% @OUTPUT Dataset output

% @ Float(label="NA", description="Numerical Aperture") NA
% @ Float(label="Lambda (nm)", description="Wavelength") lambda
% @ Float(label="Pixel Size (nm)", description="effective Pixel Size") px

% @ String(choices={"auto", "yes", "no"}, style="radioButtonHorizontal") Video

% @ String(label="Offset Choice", choices={"File", "Value"}, style="radioButtonHorizontal") OffsetChoice
% @ File(label="Select a file:" , description="Select a file with the offset map", style="extensions:tiff/tif") OffsetFile
% @ Float(label="Offset", description="Average offset value") OffsetValue

% @ String(label="Gain Choice", choices={"File", "Value"}, style="radioButtonHorizontal") GainChoice
% @ File(label="Select a file:" , description="Select a file with the gain map", style="extensions:tiff/tif") GainFile
% @ Float(label="Gain", description="Average offset value") GainValue

% @ String(label="Parallel CPU", choices={"yes", "no"}, style="radioButtonHorizontal") ParChoice

% offset
%disp(OffsetChoice)
if OffsetChoice(1) == 'F'
clear offset;
offset = double(imread(char(OffsetFile)));
else
clear offset;
offset = double(OffsetValue);
%disp(offset)
end

% gain
%disp(GainChoice)
if GainChoice(1) == 'F'
clear gain;
gain = double(imread(char(GainFile)));
else
clear gain;
gain = double(GainValue);
%disp(gain)
end

% parallel
%disp(ParChoice)
if ParChoice(1) == 'n'
Mode = 'Normal';
else
Mode = 'Fast';
%disp(parallel)
end


% parameter conversion

px = px*1e-3;
lambda = lambda*1e-3;

% main
input = double(data);       % convert to double
clc
output = ACSN(input,NA,lambda,px,'Video',Video,'Offset',offset,'Gain',gain,'Mode',Mode);
