# Supplementary material for: Fast and accurate sCMOS noise correction for fluorescence microscopy
Source: Nat Commun. 2020 Jan 3;11:94. doi: 10.1038/s41467-019-13841-8 (PMC6941997; doi:10.1038/s41467-019-13841-8)
Supplement: Supplementary file 11 — Supplementary Software [file 41467_2019_13841_MOESM11_ESM.zip › ACsN/README.md]

ACsN
=====
<div> 
	<table frame=void rules=none>
		<tr>
			<td width="75%">
				<div style="width:650px;float:left" align="justify">
					ACsN (pronounced as <i>action</i>) stands for Automatic Correction of sCMOS-related Noise. It combines an accurate estimation of noise variation with sparse filtering to eliminate the most relevant noise sources in the images of a sCMOS sensor. This results in a drastic reduction of pixel-dependent noise in sCMOS images and an enhanced stability of denoising performance at a competitive computational speed.
				</div>
			</td>
			<td width="25%">
				<div style="width:150px;float:right;">
					<img src="Picture2.jpg" width=150 height=150>
				</div>
			</td>
		</tr>
	</table>	
	<!-- <div style="clear:both"></div>  -->
</div>

## System Requirements ##
### Hardware Requirements ###
ACsN requires a standard computer with enough RAM to support MATLAB 2014b. For minimal performance, this will be a computer with about 2 GB of RAM. For optimal performance, we recomend the following specs:

RAM: 16+ GB; 
CPU: 6+ cores, 3.2+ GHz/core.

### Software Requirements ###
MATLAB 2014b+ 

MATLAB 2018a+ (Graphic interface)

MATLAB "Curve Fitting" Toolbox

Windows OS 7+

## Install ##
### Graphic Interface ###
To run ACsN graphic interface:

 - Double-click the ACsN.mlappinstall file in the ACsN_matlab_app folder.
 - In MATLAB, go to App>My App and double-click on ACsN.
 - To test the program you can use the images provided in the Test Images folder. See the file Settings.txt for the aquisition parameters.

### MATLAB Command Line ###
To run ACsN from MATLAB command line:

 - Add the folder ACsN_code to your MATLAB path (including subfolders).
 - In the command line type help ACSN or run the Sample code script in the Test Images folder to see the code usage.

### ImageJ/Fiji ###
To run ACsN from ImageJ/Fiji follow these steps:

 - Add the ImageJ-MATLAB update site to ImageJ. To see how, look at [here][ImageJ-MATLAB] .
 - Go to Edit > Options > MATLAB and enter the file path for MATLAB licence.
 - Add the ACsN_code folder and subfolders to the MATLAB path.
 - Copy the file 'ACsN_.m' to the folder '<ImageJ installation folder name>\plugins\Scripts\Process\'.
 - Select an open image in ImageJ and then press Process > ACsN from the menu toolbar. 
 - To test the program you can use the images provided in the Test Images folder. See the file Settings.txt for the aquisition parameters.
	
The installation on a recommended computer should take less than 3 seconds.

[ImageJ-MATLAB]: https://imagej.net/MATLAB_Scripting#Prerequisites
